# Supplementary material for: Drug-regulated CD33-targeted CAR T cells control AML using clinically optimized rapamycin dosing
Source: J Clin Invest. 2024 Mar 19;134(9):e162593. doi: 10.1172/JCI162593 (PMC11060733; doi:10.1172/JCI162593)
Supplement: Supporting data values [file jci-134-162593-s223.xlsx]

## Sheet: Fig 1C
Interferon Gamma
UTD - No Rapa	VHH1 - No Rapa	VHH2 - No Rapa	VHH3 - No Rapa	UTD - Rapa	VHH1 - RAPA	VHH2 - RAPA	VHH3 - RAPA
820.021	19521.4	12819.3	11700.1	3.91663	55813.1	93937.7	38609.3
678.848	17983	12637.7	10685.1	2.90528	54927.2	92497.8	40008
225.11	201776	247346	126107	2760.23	75117.1	54291.2	55489.5
190.076	182361	238195	115598	2563.16	82357.4	63737.2	40957.8
	2346.61	1746.22	1439.31	656.655	1.06309e+06	1.40726e+06	765540
8.20252	2143.8	1990.04	1726.86	920.635	916771	1.27845e+06	750875

## Sheet: Fig1D-F
		None	None	None	Rapa	Rapa	Rapa
		Donor 1	Donor 2	Donor 3	Donor 1	Donor 2	Donor 3
CD33-Fc %	UTD	0.73	0.84	0.19	0.79	0.3	0.24
	VHH1	34.5	3.41	28.6	45.8	20.1	36.5
	VHH2	49.6	38.4	38.7	68.5	53	50.8
	VHH3	55.5	59.6	47.1	70.4	67.3	56.2
CD33-Fc %	UTD	4695	1666	3011	3496	1811	4872
	VHH1	3049	1413	3094	6141	1811	6398
	VHH2	5785	3589	7101	18839	10075	16088
	VHH3	5953	9571	8174	26147	33590	21528
FRB %	UTD	0.78	0.84	1.26	0.98	1.08	0.41
	VHH1	20.5	26.2	14.7	52	54.6	41.8
	VHH2	24	27.9	15.3	58.7	60.9	40.9
	VHH3	20.9	25.3	12	52.1	60	41.4
FRB MFI	UTD	1274	1038	965	1114	1147	1354
	VHH1	2370	4079	2395	6600	12528	6075
	VHH2	2421	3920	2536	5910	8888	4117
	VHH3	2257	3785	2287	6697	13063	5417
VHH %	UTD	0.168	0.42	0.43	0.24	0.52	0.22
	VHH1	26.3	38.4	28.6	53.7	52.9	40.2
	VHH2	33.1	41.1	31.1	59.4	54.4	40.8
	VHH3	27.6	42	27.8	53	57.3	42
VHH MFI	UTD	498	296	507	245	278	258
	VHH1	503	702	611	2277	3168	2153
	VHH2	523	771	686	1841	2109	1274
	VHH3	496	723	632	2203	3556	2318

## Sheet: Fig 2A
IFNg Production
	Rapamycin (nM)	VHH1	VHH1	VHH2	VHH2	VHH3	VHH3	UTD	UTD
	0	46493.1	46990.1	33259.8	34155	23220.1	20260.3	311.6	373.1
	0.00098	46092	46330.4	34155	36482	34513.5	30820.4	308.4	296.5
	0.0039	63817.1	69218.1	54854.9	53112.1	65109.6	69351	418.7	246.2
	0.0156	137822	151561	179166	171220	162889	170980	225.9	173.9
	0.0625	340265	351556	431251	442905	345533	356866	179.2	139.2
	0.25	535805	480817	844806	903285	372836	363526	181.3	104.7
	1	400886	424508	757502	723134	282943	284856	83.9	116.1
	4	347966	348446	677439	650827	247152	265855	47.1	101.6
IL2 Production
	Rapamycin (nM)	VHH1	VHH1	VHH2	VHH2	VHH3	VHH3	UTD	UTD
	0	21.2	16.7	1.8	10.1	16.7	18	28.4	22.3
	0.00098	24.6	22.6	10.3	9.4	12.1	14	21.4	10.5
	0.0039	32.2	27.7	14.8	16.4	23.7	30.4	22.8	13.9
	0.0156	48.1	47.3	42.6	42.5	81.1	107.8	22.5	22.3
	0.0625	218.9	278.8	382.4	484.7	416	443.1	15.8	20.1
	0.25	1011.8	858.4	2502.1	2486.9	1132	1010.3	16.7	12.6
	1	953.9	986.1	2526.5	2277.9	909.1	921.6	19.4	17.3
	4	859.5	931.4	2216.4	2296.6	783.4	866.8	10.7	16.2

## Sheet: Fig 2B
IFNg Production
	CD33ug mRNA	VHH1+RAPA	VHH1+RAPA	VHH2+RAPA	VHH2+RAPA	VHH3+RAPA	VHH3+RAPA	UTD+RAPA	UTD+RAPA	VHH1	VHH1	VHH2	VHH2	VHH3	VHH3	UTD	UTD
	0	8937.8	9859.7	50511	53140	4706.7	4050.3	240.8	283.7	10277.9	8770.3	7106.8	8463	3980.2	4372.8	327.8	254.7
	0.078	428270	425968	469330	464849	277778	252378	67.5	17.1	6888.3	6921.5	5293.1	4746.6	2438.4	2332.8	43	49.1
	0.156	598115	548814	542620	518476	368540	315961	21	2.6	11020.5	10538.9	5517	5119	2829.9	2564.8	28	5.5
	0.312	816646	789515	766939	674310	499373	476421	39	31	15871.3	16490.9	7532.6	6883.5	3909.1	3557.4	19	47.1
	0.625	888392	808823	800196	717878	533302	469936	36	53.2	18693.5	18883.4	8809.7	8185.9	4340.1	4355.3	46.1	71.6
	1.25	858114	826380	801788	741384	500892	457758	49.1	38	18351.7	18181.5	9686.9	8308.9	4754.8	4635.2	57.2	81.9
	2.5	915911	822137	855722	773390	455278	448278	35	8.3	20082.2	25933.2	10817	9653.3	5209.6	5420.3	49.1	9.3
	10	823128	854947	868822	800145	462257	430911	27	54.2	19663.5	22110.5	12072.8	10874.8	5255.5	4699.7	22	37
		1166702	1.06665e+06	1.11292e+06	1.04365e+06	630244	564650	48.1	56.2	23426.2	23664.4	15487.5	12147.7	8142.9	6297.9	83.9	58.3
IL2 Production
	CD33ug mRNA	VHH1+RAPA	VHH1+RAPA	VHH2+RAPA	VHH2+RAPA	VHH3+RAPA	VHH3+RAPA	UTD+RAPA	UTD+RAPA	VHH1	VHH1	VHH2	VHH2	VHH3	VHH3	UTD	UTD
	0	14.4	12.1	8	18.2	6.9	5	9.6	13.2	8.4	8.2	1	13.5	2.7	6.8	8.9	12.1
	0.078	1037.2	922.8	328.9	396.3	680.1	766.7	23.9	2.2	1.1	0	0	1.7	0	8.5	2.2	0
	0.156	1887.4	2067.5	1052.4	852.4	1765.4	1705	10	7.1	1.8	5	0	3.4	0	3.9	0	3.4
	0.312	4042.4	4063.5	2241.5	2156.4	3117.8	2925.3	2.7	6.1	2.9	1	0	7.5	0	11.6	3.1	9.4
	0.625	4988.3	5144.8	2979.9	2717.2	3565.8	2843	15.3	9.4	0	16.5	0	12.3	0	1	1.3	2.2
	1.25	5863.6	6032.6	4241.7	3500.6	3655.1	3468.3	4.3	9.1	7.3	3.4	0	0	3.4	0	3.2	1
	2.5	6065.6	5929.3	3869.3	3413.1	3016.1	2859.2	6.6	6.4	7.1	9.2	0	3.9	2	6.6	9.6	0
	10	5547.7	5977.9	4147	3604.8	3204.3	2619	1.5	8	6.2	4.6	0	3.4	0	15.1	1.1	0
		7241.6	6240.3	4574.6	4460.9	3609.4	3570.8	6.4	10.1	5.4	6.9	0	0	0	1.5	3.8	0

## Sheet: Fig 2D
FLUX	VHH2	VHH2	VHH2	VHH2	VHH2	VHH1	VHH1	VHH1	VHH1	VHH1	VHH3	VHH3	VHH3	VHH3	VHH3	UTD	UTD	UTD	UTD	UTD	VHH2+RAPA	VHH2+RAPA	VHH2+RAPA	VHH2+RAPA	VHH2+RAPA	VHH1+RAPA	VHH1+RAPA	VHH1+RAPA	VHH1+RAPA	VHH1+RAPA	VHH3+RAPA	VHH3+RAPA	VHH3+RAPA	VHH3+RAPA	VHH3+RAPA
Days	Ms 1	Ms2	Ms3	Ms4	Ms5	Ms 1	Ms2	Ms3	Ms4	Ms5	Ms 1	Ms2	Ms3	Ms4	Ms5	Ms 1	Ms2	Ms3	Ms4	Ms5	Ms 1	Ms2	Ms3	Ms4	Ms5	Ms 1	Ms2	Ms3	Ms4	Ms5	Ms 1	Ms2	Ms3	Ms4	Ms5
-1	897000	835000	1070000	1030000	409000	998000	986000	810000	1040000	748000	817000	1020000	1600000	1160000	1020000	963000	844000	1090000	756000	1040000	1450000	1340000	799000	770000	1030000	805000	841000	705000	699000	933000	1070000	1320000	1670000	1140000	1210000
5	47400000	67900000	70400000	55500000	71900000	92300000	85100000	93400000	110000000	72500000	57600000	64500000	45400000	23600000	42800000	80600000	68900000	75200000	62600000	76700000	78200000	81900000	141000000	148000000	94400000	19000000	17900000	25000000	15300000	24300000	29000000	27800000	18600000	35300000	32300000
13	30500000000	34100000000	39900000000	33600000000	42200000000	14500000000	50200000000	29000000000	29700000000	44100000000	49500000000	36900000000	28400000000	23200000000	31900000000	33900000000	21000000000	29900000000	19700000000	22000000000	109000000	37300000	14000000	13100000	12400000	1630000	46900000	1600000	4050000	5100000	28200000	33900000	19600000	55700000	32100000
17	128000000000	144000000000	136000000000	143000000000	92100000000						163000000000	116000000000	119000000000	131000000000	111000000000	117000000000	125000000000	111000000000	80500000000	153000000000	273000000	85100000	66600000	45000000	47900000	57600000	75300000	3090000	8880000	27500000	124000000	173000000	121000000	259000000	103000000
18	149000000000	306000000000	310000000000	116000000000	175000000000	115000000000	160000000000	120000000000	109000000000	164000000000	131000000000	84300000000	139000000000	75300000000	154000000000	159000000000	176000000000	150000000000	98700000000	163000000000	196000000	60400000	1130000	36100000	1000000	9210000	22300000	2500000	3940000	21100000	121000000	216000000	107000000	273000000	130000000
24																					1380000000	450000000	498000000	138000000	166000000	57200000	21000000	1880000	26300000	16900000
27																					1410000000	1110000000	465000000	275000000	524000000	12400000	24000000	3080000	171000000	91800000	3700000000	11700000000	8140000000	19600000000	4740000000
33																					29300000000	4910000000	137000000	4070000000	5040000000	39700000	365000000	21400000	3420000000	206000000	13400000000	40600000000	8560000000	11100000000	132000000000
40																					397000000000	1660000000	694000000	3210000000	45900000000	487000000	14800000000	393000000	106000000000	5190000000	85600000000	202000000000	101000000000	1770000000000	642000000000
47																					440000000000	15300000000	52400000000	22300000000	333000000000	17800000000	414000000000	1700000000		142000000000	581000000000
54																						454000000000		15000000000		446000000000		10500000000
61																						199000000000						174000000000

## Sheet: Fig 2F
FLUX	VHH2	VHH2	VHH2	VHH2	VHH2	VHH1	VHH1	VHH1	VHH1	VHH1	VHH3	VHH3	VHH3	VHH3	VHH3	UTD+RA{A	UTD+RA{A	UTD+RA{A	UTD+RA{A	UTD+RA{A	VHH2+RAPA	VHH2+RAPA	VHH2+RAPA	VHH2+RAPA	VHH2+RAPA	VHH1+RAPA	VHH1+RAPA	VHH1+RAPA	VHH1+RAPA	VHH1+RAPA	VHH3+RAPA	VHH3+RAPA	VHH3+RAPA	VHH3+RAPA	VHH3+RAPA	UTD	UTD	UTD	UTD	UTD
Days	Ms 1	Ms2	Ms3	Ms4	Ms5	Ms 1	Ms2	Ms3	Ms4	Ms5	Ms 1	Ms2	Ms3	Ms4	Ms5	Ms 1	Ms2	Ms3	Ms4	Ms5	Ms 1	Ms2	Ms3	Ms4	Ms5	Ms 1	Ms2	Ms3	Ms4	Ms5	Ms 1	Ms2	Ms3	Ms4	Ms5	Ms 1	Ms2	Ms3	Ms4	Ms5
-1	473000000	549000000	384000000	673000000	235000000	259000000	381000000	533000000	459000000	653000000	444000000	636000000	518000000	344000000	287000000	492000000	179000000	564000000	688000000	406000000	463000000	546000000	659000000	384000000	249000000	378000000	526000000		452000000	280000000	344000000	436000000	632000000	291000000	517000000	492000000	179000000	564000000	688000000	406000000
4	9020000000	8700000000	6570000000	10100000000	5340000000	4020000000	5660000000	7160000000	6020000000	17700000000	13700000000	13100000000	5790000000	3950000000	6440000000	7030000000	452000000	5660000000	9550000000	6200000000	115000000	80900000	59400000	41800000	11700000	69400000	199000000		101000000	44200000	95300000	223000000	179000000	818000000	192000000	7030000000	452000000	5660000000	9550000000	6200000000
7	20300000000	15300000000	14600000000	16800000000	14400000000	338000000	13700000000	15500000000	16100000000	21100000000	22500000000	20000000000	19300000000	21300000000	18700000000	17700000000	163000000	14100000000	13800000000	340000000	92100000	118000000	59400000	49200000	5930000	16200000	47400000		16600000	8430000	48800000	56900000	54300000	750000000	154000000	17700000000	163000000	14100000000	13800000000	340000000
10	30000000000	24300000000	28600000000	42500000000	21900000000	253000000	21500000000	21300000000	26200000000	75200000000	30800000000	26000000000	20000000000	22600000000	20900000000	32100000000	32100000000	21700000000	31700000000	24700000000	232000000	252000000	211000000	114000000	179000000	35700000	197000000		31600000	4410000	119000000	324000000	244000000	1360000000	506000000	32100000000	32100000000	21700000000	31700000000	24700000000
14	50000000000	37100000000	35200000000	58000000000	51800000000	34800000000	31900000000	47100000000	34200000000	62800000000	48600000000	37600000000	47700000000	38100000000	36900000000	41800000000	55900000000	48500000000	71100000000	35900000000	437000000	805000000	518000000	272000000	171000000	80100000	357000000		280000000	5990000	293000000	490000000	812000000	2470000000	1110000000	41800000000	55900000000	48500000000	71100000000	35900000000

## Sheet: Fig 3C
IFN-gamma (ng/m)
		No Drug	No Drug	No Drug	Rapamycin 1nM	Rapamycin 1nM	Rapamycin 1nM
Target mRNA	Effector Cell	Donor 1	Donor 2	Donor 3	Donor 1	Donor 2	Donor 3
CD33m	VHH1_DARIC	424	220	77	27192	12294	11167
CD33m	VHH3_DARIC	247	136	10	583	169	82
CD33m	UTD	13	2	0	0	0	0
CD33M	VHH1_DARIC	1063	369	220	90477	45087	50766
CD33M	VHH3_DARIC	643	242	140	55294	26711	26941
CD33M	UTD	28	0	0	38	28	0

## Sheet: Fig 3D
IFNg	Isofrom 1	Isofrom 1	Isofrom 1	Isofrom 1	Isofrom 1	Isofrom 1	Isofrom 1	Isofrom 1	Isofrom 2	Isofrom 2	Isofrom 2	Isofrom 2	Isofrom 2	Isofrom 2	Isofrom 2	Isofrom 2	Isofrom 3	Isofrom 3	Isofrom 3	Isofrom 3	Isofrom 3	Isofrom 3	Isofrom 3	Isofrom 3	MV4-11	MV4-11
	Lo	Med Lo	Med	High	Lo	Med Lo	Med	High	Lo	Med Lo	Med	High	Lo	Med Lo	Med	High	Lo	Med Lo	Med	High	Lo	Med Lo	Med	High	n/a	n/a
	VHH1	VHH1	VHH1	VHH1	VHH3	VHH3	VHH3	VHH3	VHH1	VHH1	VHH1	VHH1	VHH3	VHH3	VHH3	VHH3	VHH1	VHH1	VHH1	VHH1	VHH3	VHH3	VHH3	VHH3	VHH1	VHH3
Donor 1	7303.99	6644.12	7515.52	9469.71	4302.4	3985.56	4126.72	4854.47	4943.73	6172.26	5978.47	6780.53	3450.5	3959.93	4155.59	3695.37	6068.29	7763.95	6469.59	8335.86	4009.87	5219.57	4009.21	3880.38	44264.8	34351.5
Donor 1	7588.54	8137.94	6205.18	9484.32	4179.85	3948.1	3990.82	4690.11	6054.07	7221.87	5315.72	7227.01	3490.81	4598.7	3691.41	3703.93	6066.35	9338.2	6515.33	7820.25	3990.16	3892.22	3445.21	3877.09	44836.2	32339.4
Donor 2	22329.6	23923.6	20421.1	28524.8	16827.1	17266.2	16440.6	19292.2	21798.9	28387.7	24595	20401.2	17632.9	17540.1	17568.1	14785.5	23319.6	34086	25152.6	26141.9	17901.6	20551.8	16625.8	17472.9	81279	45459.6
Donor2	23419.1	23341.9	20644.1	24817.1	16304.6	17756.1	13356.8	18402.8	18831.5	23085.5	19998.9	18953.9	13740.8	17200.2	14888.7	13617.2	24403.2	29477.9	22568.2	27185.8	19807.2	18391.6	17110.5	17643.4	73774.1	48527.2
Donor 1 - Rapa	6060.53	5955.84	6389.02	13260.2	3910.63	3790.22	3654.49	4439.86	5040.73	4993.22	4816.01	9842.31	3188.34	2934.58	2782.69	3050.94	4750.14	5214.37	8535.52	37771.1	2852.68	3470.99	2514.68	4000.67	239698	222945
Donor 1 - Rapa	6071.52	5396.22	6712.34	15540	3820.51	3687.46	3010.4	4822.53	3938.24	5320.26	4259.17	8354.37	3903.4	3131.28	2409.43	3774.42	4655.51	5076.52	7689.71	39168.6	3235.4	3726.34	3115.35	4157.55	268130	273324
Donor 2 - Rapa	14999.4	18402.8	19470.4	29123.8	9519.25	11508.3	10170	11566.3	14718.6	15913.4	12916	20432.8	9237.77	10850.3	8417.53	10342.3	13530.7	17358.4	20867.8	57949.5	10493.6	10846.5	9001.15	9618.94	529275	373665
Donor 2 - Rapa	15950.9	16726.7	17256.9	28024.1	9988.16	11121.4	11383.4	13891.9	13604.7	14661	13044.8	18080.1	8983.97	10391.1	7978.83	9804.88	12078.7	16411.3	18341.3	55431.8	9176.73	10241.6	7785.7	10820	435219	352815

## Sheet: Fig 3E
Targets	IFN_gamma (Rapa/No Drug)			IL2 (Rapa/No Drug)
	Donor 1	Donor 2	Donor 3	Donor 1	Donor 2	Donor 3
None	0.396193	0.606596	0.177381	0.474699	0.84696	1.51419
HL60-CD33-KO	0.315488	0.244067	0.0629039	0.888527	0.845818	0.269453
Nalm6	1.40008	1.46979	0.910064	1.37207	0.717207	0.56419
OCI-AML3	19.2608	19.4972	5.13569	17.6284	18.006	10.4513
U-937	4.23506	25.5013	4.04229	10.475	51.9588	13.8358
HL60	5.66751	11.2949	4.80886	3.32707	28.9058	3.72066
MV4-11	6.67062	26.0432	4.50341	32.5507	77.8408	17.0346
Molm-14	2.3181	7.16304	2.29158	4.1632	17.3929	5.13161
AML-193	8.05448	20.3431	7.01537	26.6162	104.828	25.99

## Sheet: Fig 3F
		CAR TYPE:	UTD				CD33 DARIC				CD123 CAR				CD34 only
Colony Type	Rapamycin	Donor:	1	2	3	4	1	2	3	4	1	2	3	4	1	2	3	4
BFU-E	0		31	24	24	29	29	23	21	28	7	11	10	6	23	26	26	28
CFU-GM	0		37	33	38	34	40	32	32	34	8	7	5	10	29	38	38	37
CFU-GEMM	0		5	3	5	5	6	5	6	4	0	0	2	1	6	5	6	5
BFU-E	1		27	23	28	27	15	17	19	19	10	8	18	10	32	23	24	29
CFU-GM	1		31	28	36	32	26	26	32	18	8	7	10	11	38	29	39	28
CFU-GEMM	1		5	4	7	6	5	3	4	3	3	2	0	1	7	3	4	6

[truncated: 39 more sheets: Fig 4C, Fig 5A, Fig 5E, Fig 6D, Fig 6E, Fig 7A, Fig 7B, Fig 7D, Fig 7E, Fig 8C, Fig 8D, Fig 8F, Fig 9D, Fig 9E, Fig 9F, Suppl Fig 1A, Suppl Fig 1B, Suppl Fig 1C, Suppl Fig 2A, Suppl Fig 2E …]
